# Supplementary material for: Unconventional Hall effect induced by Berry curvature
Source: Natl Sci Rev. 2020 Jul 15;7(12):1879–85. doi: 10.1093/nsr/nwaa163 (PMC8288766; doi:10.1093/nsr/nwaa163)
Supplement: nwaa163_Supplemental_Files [file nwaa163_supplemental_files.zip]

Archive with 1 entries (1 files):
- NSR-updated SI with highlights-0813.docx
